# Supplementary material for: The Antioxidant and Anti-Inflammatory Effects of the Main Carotenoids from Tomatoes via Nrf2 and NF-κB Signaling Pathways
Source: Nutrients. 2023 Nov 2;15(21):4652. doi: 10.3390/nu15214652 (PMC10650085; doi:10.3390/nu15214652)
Supplement: Supplementary file 1 [file nutrients-15-04652-s001.zip]

Archive with 1 entries (1 files):
- nutrients-2663763-SI.pdf
